# Supplementary material for: Identifying the programmed cell death index of hepatocellular carcinoma for prognosis and therapy response improvement by machine learning: a bioinformatics analysis and experimental validation
Source: Front Immunol. 2023 Dec 19;14:1298290. doi: 10.3389/fimmu.2023.1298290 (PMC10759150; doi:10.3389/fimmu.2023.1298290)
Supplement: Supplementary file 2 [file DataSheet_1.xlsx]

## Sheet: Table S1
Summary of 1937 PCD related genes
Apoptosis	Pyroptosis	Ferroptosis	Autophagy	Necroptosis	Cuproptosis	Parthanatos	Entotic cell death	Netotic cell death	Lysosome-dependent cell death	Alkaliptosis	Oxeiptosis	Anoikis	Disulfidptosis
AATF	BAK1	ABCC1	ABL1	GLUD1	FDX1	PARP	AMPK	ELANE	ABCA2	IKBKB	PGAM5	ABHD2	SLC7A11
ABL1	BAX	ABCC5	ABL2	GLUD2	LIAS	MIF	ATG5	MMP1	ABCB9	NFKB1	KEAP1	ABHD4	FLNA
ACAA2	CASP1	ABHD12	ACER2	ALOX15	LIPT1	AIFM1	ATG7	MPO	ACP2	CA9	AIFM1	ABL1	FLNB
ACKR3	CASP3	ACACA	ADRA1A	FTH1	DLD	HSP70	BECN1	CAMP	ACP5	CHUK	NRF2	ACP1	MYH9
ACVR1	CASP4	ACADSB	ADRB2	PYG	DLAT	PAAN	CDC42	PADI4	ADGRE2	IKBKG	AIRE	ACTB	MYH10
ACVR1B	CASP5	ACO1	AKT1	CAPN1	PDHA1	ARH3	CDH1	EIPA	AGA	NFKB1A		ACTG1	TLN1
ADORA1	CASP6	ACSF2	AMBRA1	CASP1	PDHB	RNF146	CTNNA1	NCX1	AP1B1	RELA		ADAMTSL1	DBN1
AEN	CASP8	ACSL1	ATF6	GLNA	MTF1	ADPRHL2	CYBB	MIA	AP1G1			ADCY10	ACTB
AGT	CASP9	ACSL3	ATG101	BAX	GLS	OGG1	MYH14		AP1M1			AFAP1L1	ACTN4
AGTR2	CHMP2A	ACSL4	ATG13	BCL2	CDKN2A		PI3KC3		AP1M2			AFP	INF2
AIFM1	CHMP2B	ACSL5	ATG14	FADD	GCSH		RHOA		AP1S1			AKT	CD2AP
AKT1	CHMP3	ACSL6	ATG2A	RIPK1	ATP7A		RNF146		AP1S2			AKT1	PDLIM1
ANXA6	CHMP4A	ACVR1B	ATG2B	TNF	ATP7B		ROCK		AP1S3			AKT2	CAPZB
APAF1	CHMP4B	ADAM23	ATG5	TNFRSF1A	SLC31A1		RUBCN		AP3B1			AKT3	DSTN
APPL1	CHMP4C	AEBP2	ATG7	TRADD			UVRAG		AP3B2			AMPK	IQGAP1
AR	CHMP6	AGPAT3	ATM	TRAF2					AP3D1			ANGPTL2	NCKAP1
ARHGEF2	CHMP7	AGPS	ATP13A2	PPIA					AP3M1			ANGPTL4	WASF2
ARL6IP5	CYCS	AHCY	ATP6V0A1	CAPN2					AP3M2			ANKRD13C	Rac1
ARMC10	ELANE	AIFM2	ATP6V0A2	HSP90A					AP3S1			ANXA2	GLUT
ARRB2	GPX4	AKR1C1	ATP6V0B	IL1A					AP3S2			ANXA5	ABI2
ASAH2	GSDMB	AKR1C2	ATP6V0C	TNFSF6					AP4B1			APAF1	BRK1
ATF3	GSDMC	AKR1C3	ATP6V0D1	TNFRSF6					AP4E1			APOBEC3G	CYFIP1
ATF4	GSDMD	AKT1S1	ATP6V0D2	CASP8					AP4M1			AR
ATM	GSDME	ALOX12	ATP6V0E1	JNK					AP4S1			ARHGDIA
ATP2A1	GZMB	ALOX12B	ATP6V0E2	JAK2					ARF1			ARHGDIB
ATP2A3	HMGB1	ALOX15	ATP6V1A	CAMK2					ARL8B			ARHGEF7
ATP5IF1	IL18	ALOX15B	ATP6V1B1	IL1B					ARSA			ATF2
AVP	IL1A	ALOX5	ATP6V1B2	IFNG					ARSB			ATF4
BAD	IL1B	ALOXE3	ATP6V1C1	STAT3					ARSG			BAD
BAG3	IRF1	AMN	ATP6V1C2	IRF9					ASAH1			BAG1
BAG5	IRF2	ANO6	ATP6V1D	TNFSF10					ATP10B			BAG4
BAG6	NLRC4	AQP3	ATP6V1E1	TNFRSF10A					ATP13A2			BAK
BAK1	NLRP1	AQP5	ATP6V1E2	TNFRSF10B					ATP6AP1			BAK1
BAX	NLRP2	AQP8	ATP6V1G1	CFLAR					ATP6V0A1			BAX
BBC3	NLRP3	AR	ATP6V1G2	XIAP					ATP6V0A2			BCAR1
BCAP31	NLRP6	ARF6	ATP6V1H	BID					ATP6V0A4			BCL2
BCL10	NLRP7	ARHGEF26-AS1	AUP1	AIFM1					ATP6V0B			BCL2L1
BCL2	NOD1	ARNTL	BAD	TRPM7					ATP6V0C			BCL2L11
BCL2A1	PLCG1	ASMTL-AS1	BAG3	IFNAR1					ATP6V0D1			BCL2L15
BCL2L1	PJVK	ATF2	BCL2	IFNAR2					ATP6V0D2			BCL2L2
BCL2L10	PRKACA	ATF3	BCL2L11	IFNGR1					ATP6V1H			BDNF
BCL2L11	PYCARD	ATF4	BECN1	IFNGR2					BLK			BECLIN1
BCL2L12	SCAF11	ATG5	BMF	TLR3					BLOC1S1			BID
BCL2L14	TINAP	ATG7	BNIP3	TIRP					BLOC1S2			BIK
BCL2L2	TNF	ATM	BNIP3L	IFNA					BORCS5			BIM
BCL3	TP53	ATP5MC3	BOK	IFNB					BORCS6			BIN1
BCLAF1	TP63	BACH1	C9orf72	TRIF					BTK			BIRC3
BDKRB2	AIM2	BAP1	CALCOCO2	VDAC1					C12orf4			BIRC5
BDNF	GSDMA	BCAT2	CAMKK2	SLC25A4S					CBL			BMF
BECN1	IL6	BECN1	CAPN1	PPID					CD164			BMP6
BID	NOD2	BEX1	CAPNS1	CYLD					CD300A			BNIP3
BIK	TIRAP	BRD2	CASP1	RIPK3					CD63			BNIP3L
BIRC6		BRD3	CASP3	MLKL					CD68			BOK
BLOC1S2		BRD4	CDC37	TRAF5					CD84			BRAF
BMF		BRD7	CDK5	TLR4					CHGA			BRCA1
BMP4		BRDT	CDK5R1	RBCK1					CLN3			BRCA2
BMP5		BRPF1	CHMP4A	HMGB1					CLN5			BRMS1
BMPR1B		CA9	CHMP4B	JAK1					CLNK			BSG
BNIP3		CAMKK2	CISD2	JAK3					CLTA			BST2
BNIP3L		CARS	CLEC16A	TYK2					CLTB			BUB1
BOK		CARS1	CLN3	STAT1					CLTC			BUB3
BRCA1		CAV1	CLU	STAT2					CLTCL1			C5AR1
BRCA2		CBS	CPTP	STAT4					CLU			CALR
BRSK2		CCDC6	CSNK2A2	STAT5A					CPLX2			CASP10
BTK		CD44	CTSA	STAT5B					CTNS			CASP2
CAAP1		CD82	CTTN	STAT6					CTSA			CASP3
CASP1		CDC25A	DAP	H2A					CTSB			CASP6
CASP10		CDCA3	DAPK1	TNFAIP3					CTSC			CASP8
CASP12		CDH1	DAPK2	RNF31					CTSD			CASP9
CASP2		CDKN1A	DAPK3	CHMP2A					CTSE			CASP7
CASP3		CDKN2A	DAPL1	CHMP2B					CTSF			CAV1
CASP4		CDO1	DCN	VPS24					CTSG			CBL
CASP5		CGAS	DDIT3	CHMP4A					CTSH			CCAR2
CASP8		CHAC1	DDRGK1	CHMP4B					CTSK			CCDC178
CASP8AP2		CHMP5	DEPDC5	CHMP6					CTSL			CCDC80
CASP9		CHMP6	DEPP1	VPS4					CTSO			CCN1
CAV1		CHP1	DHRSX	CHMP1					CTSS			CCN2
CCAR2		CIRBP	DNM1L	CHMP5					CTSV			CCN6
CCK		CIRC0007142	DRAM1	SMPD1					CTSW			CCND1
CD14		CIRC0067934	DRAM2	PYCARD					CTSZ			CCR7
CD24		CIRC0097009	EEF1A1	NLRP3					DEF8			CD151
CD27		CIRCDTL	EEF1A2	ZBP1					DNASE2			CD24
CD28		CIRCEPSTI1	EIF2AK4	IL33					DNASE2B			CD36
CD38		CIRCGFRA1	EIF4G1	FTL					ENTPD4			CD44
CD3E		CIRCIL4R	EIF4G2	SQSTM1					FAM98A			CD63
CD44		CIRCKDM4C	ELAPOR1	VDAC2					FER			CD63
CD5		CIRCKIF4A	EP300	VDAC3					FES			CD95
CD70		CIRCPSEN1	EPM2A	CHMP7					FGR			CDC25C
CD74		CIRCPVT1	ERCC4	PGAM5					FLCN			CDC42
CDIP1		CIRCRHBG	ERN1	BIRC2					FOXF1			CDCP1
CDKN1A		CIRCRHOT1	EXOC1	BIRC3					FTH1			CDH1
CDKN2D		CIRCTTBK2	EXOC4	EIF2AK2					FTL			CDH1
CEBPB		CISD1	EXOC7	PLA2G4					FUCA1			CDH2
CFLAR		CISD2	EXOC8	DNM1L					GAA			CDH3
CHAC1		CISD3	FBXL2	SPATA2					GAB2			CDK1
CHCHD10		CLTRN	FBXO7	FAF1					GALC			CDK11A
CHEK2		COPZ1	FBXW7	SHARPIN					GALNS			CDK11B
CIB1		CP	FEZ1	NOX2					GATA2			CDK2
CIDEB		CPEB1	FEZ2	USP21					GBA			CDKN1A
CLU		CREB1	FLCN	PARP1					GCC2			CDKN1B
COA8		CREB3	FOXK1	CHMP4C					GGA1			CDKN2A
COL2A1		CREB5	FOXK2						GGA2			CDKN3
CRADD		CRYAB	FOXO1						GGA3			CDX2
CREB3		CS	FOXO3						GLA			CEACAM1
CREB3L1		CTSB	FTH1						GLB1			CEACAM3
CRH		CYB5R1	FTL						GM2A			CEACAM4
CRIP1		CYBB	FYCO1						GNPTAB			CEACAM5
CSF2		CYGB	FZD5						GNPTG			CEACAM6
CSNK2A1		CYP4F8	GAPDH						GNS			CEACAM8
CSNK2A2		DCAF7	GATA4						GUSB			CEBPB
CTH		DDR2	GBA						HDAC6			CEMIP
CTNNA1		DECR1	GFAP						HEXA			CENPF
CTSC		DHODH	GNAI3						HEXB			CFLAR
CTTN		DLD	GOLGA2						HGS			CHEK2
CUL1		DNAJB6	GPR137						HGSNAT			CHUK
CUL2		DPP4	GPR137B						HMOX1			CIAP1
CUL3		DUOX1	GPSM1						HPS6			CLDN1
CUL4A		DUOX2	GSK3A						HSPA8			CLDN18
CUL5		ECH1	GSK3B						HYAL1			CLIC4
CX3CL1		EGFR	HAX1						IDS			CLU
CX3CR1		EGLN2	HDAC6						IDUA			CMA1
CXCL12		ELAVL1	HERC1						IGF2R			COL13A1
CYLD		ELOVL5	HGF						IL13			COL4A2
CYP1B1		EMC2	HIF1A						IL13RA2			COPS5
DAB2IP		EPT1	HMGB1						IL4			CPEB2
DAP		ETV4	HMOX1						IL4R			CPT1A
DAP3		EZH2	HSP90AA1						KIF1B			CRABP2
DAPK1		FABP4	HSPA8						KIT			CRYAB
DAPK2		FADS1	HSPB1						KXD1			CRYBA1
DAPK3		FADS2	HSPB8						LAMP1			CSK
DAPL1		FANCD2	HTR2B						LAMP2			CSNK2A1
DAXX		FAR1	HTRA2						LAMP3			CSPG4
DBH		FBXW7	HTT						LAMTOR1			CTBP1
DCC		FDFT1	HUWE1						LAPTM4A			CTNNA1
DDIAS		FH	IFI16						LAPTM4B			CTNNB1
DDIT3		FNDC5	IFNG						LAPTM5			CTNND1
DDIT4		FTH1	IKBKG						LAT			CTTN
DDX3X		FTL	IL10						LAT2			CXCL12
DDX47		FTMT	IL10RA						LGALS9			CXCL14
DDX5		FURIN	IL4						LGMN			CXCL8
DEDD		FXN	IRGM						LIPA			CXCR4
DEDD2		FZD7	ITPR1						LRRK2			CYCS
DELE1		G6PD	KAT5						LYN			DAP3
DEPTOR		GALNT14	KAT8						M6PR			DAPK
DIABLO		GCH1	KDM4A						MAN2B1			DAPK1
DIDO1		GCLC	KDR						MANBA			DAPK2
DNAJA1		GCLM	KEAP1						MAP1LC3A			DIABLO
DNAJC10		GDF15	KIF25						MAP6			DLG1
DNM1L		GJA1	KLHL22						MCOLN1			DNMT1
DPF2		GLRX5	KLHL3						MFSD8			DOCK1
DYRK2		GLS2	LACRT						MILR1			DOK2
E2F1		GOT1	LAMP1						MRGPRX2			DYNLL2
E2F2		GPAT4	LAMP2						MT3			E2F1
EDA2R		GPX4	LAMP3						MYH9			EDA2R
EIF2AK3		GRIA3	LAMTOR1						NAGA			EDAR
ELL3		GSK3B	LAMTOR2						NAGLU			EDIL3
ENO1		GSS	LAMTOR3						NAGPA			EEF1A1
EP300		GSTM1	LAMTOR4						NAPSA			EEF2K
EPHA2		GSTZ1	LAMTOR5						NCOA4			EFHD2
EPO		H19	LARP1						NDEL1			EGF
ERBB3		HCAR1	LEP						NEDD4			EGFR
ERCC6		HDDC3	LEPR						NEU1			EHMT2
ERN1		HELLS	LGALS8						NPC1			EIF2AK3
ERN2		HIF1A	LRRK2						NPC2			ELANE
ERO1A		HMGB1	LRSAM1						NR4A3			ELAVL1
ERP29		HMGCR	LZTS1						PDPK1			ELK1
EYA1		HMOX1	MAP1LC3A						PIK3C3			ENDOG
EYA2		HRAS	MAP1LC3B						PIK3CD			EPHA2
EYA3		HSBP1	MAP1LC3C						PIK3CG			EPHB6
EYA4		HSF1	MAP3K7						PIP4K2A			ERBB2
FADD		HSPA5	MAPK15						PIP4K2B			ERBB4
FAF1		HSPB1	MAPK3						PIP4P1			ERK1
FAIM		IDH1	MAPK8						PLA2G15			ETV4
FAIM2		IDH2	MAPT						PLA2G3			EZH2
FAM162A		IFNA1	MCL1						PLEKHM1			EZR
FAS		IFNA10	MEFV						PLEKHM2			F10
FASLG		IFNA13	MET						PPT1			F3
FASTK		IFNA14	MFN2						PPT2			FADD
FBH1		IFNA16	MFSD8						PSAP			FAK
FBXW7		IFNA17	MID2						PSAPL1			FAS
FEM1B		IFNA2	MIR199A1						PTGDR			FASLG
FGA		IFNA21	MIRLET7B						PTGDS			FASN
FGB		IFNA4	MLST8						RAB34			FBLIM1
FGF10		IFNA5	MT3						RAB3A			FBXW7-AS1
FGFR1		IFNA6	MTCL1						RAB7A			FER
FGFR3		IFNA7	MTDH						RAC2			FGF2
FGG		IFNA8	MTM1						RUBCNL			FN1
FHIT		IFNG	MTMR3						S100A13			FOXA1
FIGNL1		IL1B	MTMR4						SCARB2			FOXC2
FIS1		IL6	MTMR8						SGSH			FOXO3
FNIP2		INTS2	MTMR9						SLC11A1			FYN
FXN		IREB2	MTOR						SLC11A2			GDF2
FYN		ISCU	NCOA4						SLC17A5			GKN1
FZD9		JUN	NEDD4						SMPD1			GLI2
G0S2		KDM3B	NLRP6						SNAP23			GLO1
GABARAP		KDM4A	NOD1						SNAPIN			GLUD1
GATA1		KDM5A	NOD2						SNX16			GNE
GATA4		KDM5C	NPC1						SNX4			GRHL2
GCLM		KDM6B	NPRL2						SORL1			GSK3B
GDNF		KEAP1	NRBP2						SORT1			GSTP1
GFRAL		KIF20A	NUPR1						SPAG9			HAVCR2
GGCT		KLF2	OPTN						SPHK2			HGF
GHITM		KLHDC3	ORMDL3						SQSTM1			HIF1A
GNAI2		KRAS	OSBPL7						STXBP1			HK2
GNAI3		LAMP2	PAFAH1B2						STXBP2			HMCN1
GPER1		LCE2C	PARK7						SUMF1			HMGA1
GPX1		LCN2	PHB2						SYK			HMOX1
GRINA		LIFR	PHF23						SYTL4			HOTAIR
GSDME		LIG3	PIK3C2A						TCIRG1			HOXA10
GSK3A		LINC00336	PIK3C3						TFEB			HRAS
GSK3B		LINC00472	PIK3CA						TMEM106B			HRC
GSKIP		LINC00618	PIK3CB						TPP1			HRK
GSTP1		LINC01833	PIK3R2						UNC13D			HSP90B1
GZMB		LONP1	PIM2						VAMP7			HSPA1A
HDAC1		LPCAT3	PINK1						VAMP8			HSPB1
HERPUD1		LYRM1	PIP4K2A						VPS33A			HTRA1
HGF		MAP1LC3A	PIP4K2B						VPS33B			HTRA2
HIC1		MAP1LC3B	PIP4K2C						VPS4A			HTRA3
HIF1A		MAP1LC3C	PJVK						WASH3P			ID2
HINT1		MAPK1	PLEKHF1						ZFYVE16			IFI27
HIP1		MAPK3	PLK2									IGF1
HIP1R		MAPK8	PLK3									IGF1R
HIPK1		MDM2	POLDIP2									IKBKG
HIPK2		MDM4	PRKAA1									IKZF3
HMGB2		MEF2C	PRKAA2									IL17A
HMOX1		MEG8	PRKAB1									IL1RAP
HNRNPK		METTL14	PRKAB2									IL6
HRAS		MGST1	PRKACA									ILK
HRK		MIB1	PRKAG1									INHBB
HSPA1A		MICU1	PRKAG2									INSR
HSPA1B		MIOX	PRKAG3									IQGAP1
HSPB1		MIR130B	PRKD1									IRF6
HTRA2		MIR137	PRKN									IRX1
HTT		MIR15A	PSAP									ITGA2
HYAL2		MIR17	PTPN22									ITGA3
HYOU1		MIR182-5p	PYCARD									ITGA4
ICAM1		MIR18A	QSOX1									ITGA5
IFI16		MIR190A	RAB39B									ITGA6
IFI27		MIR214	RAB3GAP1									ITGA8
IFI27L1		MIR27A	RAB3GAP2									ITGAV
IFI27L2		MIR302A	RAB7A									ITGB1
IFI6		MIR324	RAB8A									ITGB3
IFNB1		MIR375	RALB									ITGB4
IFNG		MIR378a-3p	RASIP1									ITGB5
IGF1		MIR424	RB1CC1									ITPRIP
IKBKE		MIR4443	RETREG1									JUP
IL12A		MIR5096	RETREG3									KDM3A
IL19		MIR522	RHEB									KDR
IL1A		MIR539	RIPK2									KIF18A
IL1B		MIR545	RMC1									KL
IL2		MIR670	RNF152									KLF12
IL20RA		MIR6852	RNF41									KRAS
IL33		MIR7-5p	RNF5									KRT14
IL4		MIR761	ROCK1									LAMA3
IL6R		MIR9-1	RPTOR									LAMB3
IL7		MIR9-2	RRAGA									LAMC2
INCA1		MIR9-3	RRAGB									LATS1
ING2		MLLT1	RRAGC									LATS2
ING5		MLST8	RRAGD									LCK
INHBA		MMD	RUBCN									LDHA
INHBB		MPC1	RUFY4									LGALS1
INS		MT1DP	SCFD1									LGALS3
ITGA6		MT1G	SCOC									LGALS8
ITGAM		MTCH1	SEC22B									LMO3
ITGAV		MTDH	SESN1									LPAR1
ITM2C		MTF1	SESN2									LRP1
ITPR1		MTOR	SESN3									LTB4R2
ITPRIP		MUC1	SH3BP4									LTF
IVNS1ABP		MYB	SH3GLB1									MAD2L1
JAK2		MYCN	SIRT1									MALAT1
JMY		NCOA3	SIRT2									MAOA
JUN		NCOA4	SLC38A9									MAP2K1
KDM1A		NDRG1	SMCR8									MAP2K2
KITLG		NEAT1	SMG1									MAP3K1
KRT18		NEDD4	SNCA									MAP3K7
KRT8		NEDD4L	SNRNP70									MAPK1
LCK		NF2	SNX32									MAPK11
LGALS12		NFE2L2	SNX5									MAPK3
LGALS3		NFS1	SNX6									MAPK3
LRRK2		NOX1	SOGA1									MAPK8
LTBR		NOX3	SOGA3									MAVS
LY96		NOX4	SPTLC1									MCL1
MADD		NOX5	SPTLC2									MDM2
MAEL		NQO1	SQSTM1									MEGF11
MAGEA3		NR4A1	SREBF1									MERTK
MAP2K5		NR5A2	SREBF2									MET
MAP3K5		NRAS	STAT3									MGAT5
MAPK7		NRF2	STBD1									MIR107
MAPK8		NUPR1	STING1									MIR10A
MAPK8IP1		OIP5-AS1	STK11									MIR124-1
MAPK8IP2		OSBPL9	STUB1									MIR141
MAPK9		OTUB1	SUPT5H									MIR145
MARCHF7		P4HB	SVIP									MIR181A1
MAZ		PANX1	SYNPO2									MIR1827
MCL1		PANX2	TAB2									MIR200A
MDM2		PAQR3	TAB3									MIR200B
MELK		PARK7	TBC1D14									MIR200C
MFF		PARP1	TBC1D25									MIR200C
MIF		PARP10	TBK1									MIR204
MIR132		PARP11	TEX264									MIR21
MIR15A		PARP12	TFEB									MIR223
MIR16- 1		PARP14	TICAM1									MIR26A1
MIR17		PARP15	TIGAR									MIR30B
MIR198		PARP16	TLK2									MIR30C1
MIR21		PARP2	TMEM150A									MIR363
MIR210		PARP3	TMEM150B									MIR451A
MIR221		PARP4	TMEM150C									MIR503
MIR222		PARP6	TMEM39A									MIR525
MIR26B		PARP8	TMEM39B									MIR630
MIR27B		PARP9	TMEM59									MIR6744
MIR449A		PCBP1	TOMM7									MIR7-1
MKNK2		PCBP2	TP53									MIR99A
MLH1		PDK4	TP53INP1									MMP11
MLLT11		PDSS2	TP53INP2									MMP13
MMP9		PEBP1	TPCN1									MMP2
MNT		PEDS1	TPCN2									MMP3
MOAP1		PEX10	TREM2									MMP9
MPV17L		PEX12	TRIB3									MNX1
MSH2		PEX2	TRIM13									MSLN
MSH6		PEX3	TRIM14									MTA1
MSX1		PEX6	TRIM21									MTDH
MUC1		PGD	TRIM22									MTOR
MUL1		PHF21A	TRIM27									MUC1
MYBBP1A		PHKG2	TRIM34									MUC4
NACC2		PIEZO1	TRIM38									MYBBP1A
NANOS3		PIK3CA	TRIM5									MYC
NBN		PIR	TRIM6									MYH9
NCK1		PLA2G6	TRIM65									MYO5A
NCK2		PLIN2	TRIM68									NAT1
NDUFA13		PML	TRIM8									NDRG1
NDUFS3		POM121L12	TRIML1									NFE2L2
NFATC4		POR	TRIML2									NFKB
NFE2L2		PPARA	TSC1									NGF
NGF		PRDX1	TSC2									NKX2-1
NGFR		PRDX6	TSPO									NOS2
NKX3- 1		PRKAA1	UBA5									NOTCH1
NLE1		PRKAA2	UBQLN1									NOTCH3
NME5		PRKCA	UBQLN2									NOX4
NMT1		PRNP	UBQLN4									NOXA
NOC2L		PROM2	UCHL1									NQO1
NOG		PTEN	UFC1									NRAS
NOL3		PTGS2	UFL1									NRP1
NONO		PTPN18	UFM1									NTF3
NOS3		PTPN6	ULK1									NTRK1
NOX1		PVT1	USP10									NTRK2
NR4A2		QSOX1	USP13									NTRK3
NUPR1		RARRES2	USP30									OCLN
OPA1		RB1	USP33									OGT
P2RX4		RBMS1	USP36									OLFM3
P2RX7		RHEBP1	UVRAG									ONECUT1
P4HB		RNF113A	VDAC1									P53
PAK2		RPL8	VPS13C									PAK1
PAK5		RPTOR	VPS13D									PAK2
PARK7		RRM2	VPS26A									PAK3
PARP1		SAT1	VPS26B									PAK4
PARP2		SAT2	VPS35									PARP1
PAWR		SCD	WAC									PBK
PCGF2		SESN2	WASHC1									PCNA
PDCD10		SIAH2	WDFY3									PDCD4
PDCD5		SIRT1	WDR24									PDCD6IP
PDCD6		SIRT3	WDR41									PDGFB
PDIA3		SIRT6	WDR6									PDGFRB
PDK1		SLC11A2	WDR81									PDK4
PDK2		SLC16A1	WIPI2									PDPK1
PDPK1		SLC1A5	ZC3H12A									PECAM1
PDX1		SLC25A28	ZKSCAN3									PHLDA2
PEA15		SLC38A1	ZMPSTE24									PI3K
PELI3		SLC39A14										PIK3C2B
PERP		SLC39A7										PIK3CA
PF4		SLC39A8										PIK3CB
PHIP		SLC3A2										PIK3CG
PHLDA3		SLC40A1										PIK3R1
PIAS4		SLC7A11										PIK3R2
PIDD1		SMAD7										PIK3R3
PIH1D1		SMG9										PIN1
PIK3R1		SMPD1										PIP5K1C
PINK1		SNCA										PITPNC1
PLAGL2		SOCS1										PLAT
PLAUR		SOX2										PLAU
PLEKHF1		SQLE										PLAUR
PLSCR3		SQSTM1										PLG
PMAIP1		SRC										PLK1
PML		SREBF1										PPARG
POLB		SREBF2										PPP1R13B
POU4F1		SRSF9										PPP2CA
POU4F2		STAT3										PPP2R1A
PPARD		STEAP3										PPP2R2A
PPIA		STING1										PPP2R2D
PPIF		STK11										PPP2R5A
PPM1F		SUV39H1										PRDM1
PPP1CA		TAFAZZIN										PRDX1
PPP1R13B		TF										PRDX4
PPP1R15A		TFAM										PRKACA
PPP2R1B		TFAP2A										PRKCA
PPP3CC		TFRC										PRKCI
PPP3R1		TGFB1										PRKCQ
PRDX2		TGFBR1										PRKD1
PRELID1		TIMM9										PRPF4B
PRKCA		TLR4										PTEN
PRKCD		TMBIM4										PTGS2
PRKDC		TMEM161B-DT										PTHLH
PRKN		TMSB4X										PTK2
PRKRA		TMSB4Y										PTK2B
PRODH		TNFAIP3										PTK6
PSEN1		TOR2A										PTPN1
PSMD10		TP53										PTPN11
PSME3		TP63										PTRH2
PTEN		TRIB2										PUMA
PTGIS		TRIM26										PXN
PTH		TRIM46										PYCARD
PTPMT1		TSC1										QSOX1
PTPN1		TTPA										RAC1
PTPN2		TYRO3										RAC3
PTPRC		USP11										RACK1
PTTG1IP		USP35										RAD9A
PYCARD		VCP										RAF1
QARS1		VDAC2										RANBP9
RACK1		VDAC3										RB1
RAF1		WWTR1										RBFOX2
RB1		YAP1										RBL2
RB1CC1		YTHDC2										RELA
RBCK1		YY1AP1										RHOA
RELA		ZEB1										RHOB
RET		ZFAS1										RHOC
RFFL		ZFP36										RHOG
RHOT1												RHOQ
RHOT2												RIP1
RIPK1												RIPK1
RIPK3												ROCK1
RNF183												ROR1
RNF186												RPS6KA3
RNF34												RPS6KB1
RNF41												S100A11
RPL11												S100A4
RPL26												S100A7
RPS27L												SATB1
RPS3												SBSN
RPS6KB1												SCRIB
RPS7												SDCBP
RRP8												SEMA7A
RTKN2												SERPINA1
RTL10												SERPINB1
S100A8												SERPINB5
S100A9												SERPINE1
SCG2												SESN1
SCN2A												SESN2
SCRT2												SESN3
SELENOK												SETD2
SELENOS												SFN
SENP1												SFRP1
SEPTIN4												SH3GLB1
SERINC3												SHC1
SERPINE1												SIK1
SFN												SIK2
SFPQ												SIRPA
SFRP1												SIRT1
SFRP2												SIRT3
SGMS1												SIRT6
SGPL1												SKI
SGPP1												SKP2
SH3RF1												SLC2A1
SHH												SLC2A2
SHISA5												SLC39A6
SIAH1												SLCO1B3
SIAH2												SLPI
SIRT1												SMAD4
SIVA1												SMAD7
SKIL												SMARCE1
SLC25A5												SNAI1
SLC35F6												SNAI2
SLC9A3R1												SNCG
SMAD3												SNORA80E
SNAI1												SOD2
SNAI2												SP1
SNW1												SPHK1
SOD1												SPIB
SOD2												SPINK1
SORT1												SPP1
SP100												SPTA1
SRC												SRC
SRPX												SRPX2
SST												SRSF3
SSTR3												STAT3
ST20												STK11
STK11												STK38
STK24												TAGLN
STK25												TCF7L2
STK3												TDGF1
STK4												TFDP1
STRADB												TGFB1
STX4												THBS1
STYXL1												THY1
SYVN1												TIAM1
TAF9												TIMP1
TAF9B												TJP1
TCF7L2												TLE1
TERT												TLE5
TFDP1												TLN1
TFDP2												TLR3
TFPT												TNC
TGFB1												TNFR1
TGFB2												TNFRSF10B
TGFBR1												TNFRSF12A
THBS1												TNFRSF1A
TICAM1												TNFSF10
TICAM2												TP53
TIMM50												TP63
TIMP3												TP73
TLR3												TPM1
TLR4												TPP2
TM2D1												TRAF2
TMBIM1												TRAIL1
TMBIM6												TRAIL2
TMC8												TRIM31
TMEM102												TSC1
TMEM109												TSC2
TMEM117												TSG101
TMEM14A												TUBB3
TMEM161A												TWIST1
TNF												UBE2C
TNFAIP3												UCHL1
TNFRSF10A												USP11
TNFRSF10B												USP9X
TNFRSF10C												VEGFA
TNFRSF12A												VPS37A
TNFRSF1A												VTN
TNFRSF1B												WISP3
TNFRSF25												WNT2
TNFSF10												XAF1
TNFSF12												XIAP
TOPORS												XRCC5
TP53												YAP1
TP53BP2												YWHAZ
TP63												ZBTB7A
TP73												ZEB1
TPD52L1												ZEB2
TPT1												ZG16B
TRADD												ZNF304
TRAF1												ZNF32
TRAF2												PAK1
TRAF7												HDGFL3
TRAP1												MAPK14
TRIAP1												MAP2K1
TRIB3												MAP2K2
TRIM32												MAPK2
TRIM39												CRAF
TXNDC12												MAPK9
TYROBP												CDK4
UACA												MMP7
UBB												ADAM10
UBE2K												ADAM12
UBE4B												ADAM17
UBQLN1												CREB1
UMOD												MIR221
UNC5B												WT1
URI1												RHOA
USP28												MST1
USP47												ST3K
VDAC2												TEAD1
VNN1												TEAD2
WDR35												TEAD3
WNT4												TEAD4
WWOX												STIM1
XBP1												CAMK2G
YAP1
YBX3
YWHAB
YWHAE
YWHAG
YWHAH
YWHAQ
YWHAZ
ZC3HC1
ZDHHC3
ZMYND11
ZNF205
ZNF385A
ZNF385B
ZNF622
ZSWIM2

## Sheet: Table S2
The clinical characteristics of TCGA-LIHC, GSE76427and ICGC-LIRI-JP datasets
Characteristics		TCGA-LIHC
Age	<=65	227	0.6219
	>65	138	0.3781
Gender	FEMALE	119	0.326
	MALE	246	0.674
Grade	G1	55	0.1507
	G2	175	0.4795
	G3	118	0.3233
	G4	12	0.0329
	Unknown	5	0.0137
TNM-Stage	Stage I	170	0.4658
	Stage II	84	0.2301
	Stage III	83	0.2274
	Stage IV	4	0.011
	Unknown	24	0.0658
T-Stage	T1	180	0.493151
	T2	91	0.249315
	T3	78	0.213699
	T4	13	0.0356164
	Unknown	3	0.00821918
N-Stage	N0	248	0.679452
	N1	4	0.0150943
	Unknown	113	0.309589
M-Stage	M0	263	0.720548
	M1	3	0.00821918
	Unknown	99	0.271233
Recurrence Stutas	Yes	179	0.490411
	No	186	0.509589
Child Pugh Classification Grade	A	216	0.591781
	B	22	0.060274
	Unknown	127	0.347945
Fibrosis Status	No Fibrosis	74	0.20274
	Portal Fibrosis	31	0.0849315
	Fibrous Speta	27	0.0739726
	Nodular Formation and Incomplete Cirrhosis	9	0.0246575
	Established Cirrhosis	68	0.186301
	Unknown	156	0.427397
Vascular Invasion Status	None	205	0.561644
	Micro	90	0.246575
	Macro	16	0.0438356
	Unknown	54	0.147945
Characteristics		GSE76427
Age	<=65	65	0.565217
	>65	55	0.478261
Gender	FEMALE	22	0.191304
	MALE	93	0.808696
BCLC-Stage	0	4	0.0347826
	A	74	0.643478
	B	28	0.243478
	C	9	0.0782609
TNM-Stage	Stage I	55	0.478261
	Stage II	35	0.304348
	Stage III	21	0.182609
	Stage IV	3	0.026087
	Unknown	1	0.00869565
Characteristics		ICGC-LIRI-JP
Age	<=65	89	0.3853
	>65	142	0.6147
Gender	FEMALE	61	0.2641
	MALE	170	0.7359
TNM-Stage	Stage I	37	0.1602
	Stage II	104	0.4502
	Stage III	70	0.303
	Stage IV	20	0.0866

## Sheet: Table S3
Primers sequences of siRNAs for GBA
Gene	Primer	Sequence
si-NC	Sense	UUCUCCGAACGUGUCACGUdTdT
	Anti-sense	ACGUGACACGUUCGGAGAAdTdT
si-GBA-1	Sense	CCCAAUUGGGUGCGUAACUUUTT
	Anti-sense	AAAGUUACGCACCCAAUUGGGTT
si-GBA-2	Sense	CAGUCCCAUCAUUGUAGACAUTT
	Anti-sense	AUGUCUACAAUGAUGGGACUGTT
si-GBA-3	Sense	GCUACUCCAUUCACACCUATT
	Anti-sense	UAGGUGUGAAUGGAGUAGCTT

## Sheet: Table S4
Information of HCC patients involved in the study
Case-ID	Pathology-ID	Age (year)	Gender	Differentiation
1	G22-21565	50	MALE	moderately or poorly differentiated
2	G23-05852	64	FEMALE	moderately or poorly differentiated
3	G23-21569	45	FEMALE	well or moderately differentiated
4	II23-46493	59	MALE	moderately differentiated
5	II23-16075	71	MALE	well differentiated

## Sheet: Table S5
Information of primers sequences and antibodies involved in the study
Primers sequences used in qRT-PCR
Name	Forward primer	Reverse primer
GAPDH	GGAGCGAGATCCCTCCAAAAT	GGCTGTTGTCATACTTCTCATGG
GBA	CATCCGCACCTACACCTATGC	TGAGCTTGGTATCTTCCTCTGG
Antibodies used in WB
Name	Company	Cat. No.
GAPDH	ProteinTech Group	60004-1-Ig
GBA	ABclonal Technology Co.,Ltd.	A8420
CDK1	ProteinTech Group	19532-1-AP
CDK2	ProteinTech Group	60312-1-Ig
CDK4	ProteinTech Group	11026-1-AP
c-MYC	ProteinTech Group	10828-1-AP
N-Cadherin	ProteinTech Group	22018-1-AP
E-Cadherin	ProteinTech Group	20874-1-AP
MMP2	ABclonal Technology Co.,Ltd.	A6247
Vimentin	ProteinTech Group	10366-1-AP
Snail	ABclonal Technology Co.,Ltd.	A5243

## Sheet: Table S6
Summary of 757 DEGs of PCD in TCGA-LIHC dataset
Gene	conMean	treatMean	logFC	pValue
WASF2	11.1116	31.3171	1.49489	1.7e-19
AATF	12.5111	33.6352	1.42676	4.3e-26
ABCA2	7.77286	17.4759	1.16885	2.43e-10
ABCB9	0.20456	0.701358	1.77763	7.61e-15
ABCC1	1.62414	6.18445	1.92897	5.4e-07
ABCC5	1.17085	4.32756	1.886	9.11e-24
ABHD12	16.4621	47.4643	1.5277	2.82e-26
ABHD4	10.266	30.6728	1.57908	1.59e-23
ABI2	1.13563	2.47433	1.12355	1.09e-10
ABL1	7.51164	18.0033	1.26106	2.86e-15
ABL2	1.35976	3.79844	1.48206	5.25e-20
ACACA	3.66699	11.3993	1.63627	5.13e-20
ACADSB	191.756	95.1194	-1.01146	4.08e-15
ACSL1	488.504	227.951	-1.09965	1.17e-15
ACSL4	19.3065	131.282	2.76551	1.36e-12
ACSL6	0.383031	1.63033	2.08963	0.015
ACTN4	60.8434	140.772	1.21019	5.14e-17
ADAM10	6.27436	13.3605	1.09044	1.68e-13
ADAM12	0.131173	1.13759	3.11644	1.77e-06
ADAM17	1.14923	2.53113	1.13912	5.77e-08
ADAM23	0.118083	1.99637	4.0795	7.9e-07
ADRA1A	14.1143	2.50755	-2.49281	1.01e-23
AEN	5.96259	12.7696	1.0987	5.76e-14
AFAP1L1	1.88721	4.74056	1.3288	2.47e-15
AFP	2.873	597.673	7.70065	2.9e-07
AIFM2	8.44056	26.1641	1.63218	4.46e-22
AIRE	0.00472	0.079582	4.07546	1.14e-08
AKR1C1	73.2337	184.626	1.33403	5.03e-05
AKR1C2	44.6478	147.213	1.72125	7.51e-07
AKR1C3	54.0936	278.296	2.36309	1.14e-24
AKT1S1	14.5163	33.3737	1.20104	2.44e-26
ALOX12	0.264084	0.776313	1.55564	1.63e-13
ALOX15	0.056425	0.280744	2.31486	2.71e-06
ALOX15B	0.364242	5.37154	3.88237	1.67e-07
AMBRA1	5.06054	10.6903	1.07894	8.08e-18
ANXA2	22.2371	87.9779	1.98417	1.07e-19
ANXA5	77.8295	182.321	1.22809	7.08e-10
AP1S1	33.7047	85.9266	1.35015	9.16e-26
AP1S3	0.508133	1.32665	1.38451	1.28e-11
AP3B1	7.18212	19.1907	1.41792	4.49e-23
AP3D1	20.8695	49.8595	1.25647	3.16e-21
AP3M2	1.12261	3.87699	1.78808	1.9e-21
AP3S1	21.4166	44.66	1.06025	4.05e-22
AP4B1	1.74812	4.08549	1.2247	7.61e-23
AP4M1	1.50604	4.89037	1.69918	2.11e-26
APAF1	1.56773	3.21107	1.03438	2.16e-06
AQP5	0.044841	0.573824	3.67773	9.05e-08
AQP8	0.447564	9.22767	4.3658	1.65e-08
ARF1	183.241	416.954	1.18615	5.96e-24
ARHGEF2	2.72752	10.1805	1.90014	3.64e-16
ARSG	0.597909	1.43898	1.26705	1.03e-10
ATF3	54.5398	25.7992	-1.07998	8.4e-10
ATG13	13.863	28.4409	1.03672	4.97e-25
ATG14	3.84016	8.39876	1.12901	1.9e-19
ATP13A2	3.14833	10.4807	1.73507	1.5e-19
ATP2A1	0.106636	0.565094	2.4058	9.96e-19
ATP6AP1	24.7957	72.916	1.55615	1.01e-27
ATP6V0A1	9.69611	20.9416	1.11089	1.77e-20
ATP6V0B	52.9869	116.468	1.13623	9.25e-21
ATP6V0C	0.047519	0.190334	2.00194	7.86e-13
ATP6V0D2	0.06671	0.877934	3.71813	4.81e-12
ATP6V0E1	131.349	266.506	1.02076	3.95e-21
ATP6V0E2	14.642	29.6773	1.01924	0.00025
ATP6V1C1	10.6564	36.5378	1.77767	6.85e-25
ATP6V1C2	0.158165	0.659921	2.06086	3.25e-20
ATP6V1E1	34.2785	79.0796	1.206	4.1e-25
ATP6V1E2	0.597695	1.76937	1.56576	2.15e-15
ATP6V1G2	0.178361	0.378472	1.08538	0.000288
ATP6V1H	7.84227	19.9263	1.34533	7.61e-23
ATP7A	0.676276	1.54826	1.19496	5.74e-10
BAG6	50.8445	116.958	1.20183	1.72e-23
BAK1	5.65275	19.3061	1.77203	1.94e-18
BAP1	20.545	46.8152	1.18819	7.25e-23
BAX	19.1378	60.4897	1.66026	1.21e-23
BBC3	3.23421	9.95289	1.6217	2.1e-20
BCAP31	94.5632	279.144	1.56166	1.33e-26
BCAT2	4.40247	20.3459	2.20836	1.61e-24
BCL2L12	8.15824	24.5286	1.58813	3.6e-23
BCL2L14	0.262117	0.905562	1.7886	0.005017
BCL2L15	0.042597	0.276221	2.69699	2.04e-10
BDKRB2	0.574959	2.51374	2.12831	7.77e-09
BDNF	0.030718	0.140711	2.19556	0.000457
BID	14.6511	30.533	1.05936	3.19e-16
BIK	0.863735	5.64927	2.7094	8.15e-07
BIN1	10.4188	24.9215	1.25821	1.69e-17
BIRC3	8.92764	27.4002	1.61783	0.000252
BIRC5	0.65246	20.6986	4.9875	1.6e-28
BLOC1S1	6.95944	16.792	1.27073	3.31e-17
BMF	2.37006	8.13486	1.77919	1.26e-06
BMP4	2.02046	11.9568	2.56507	5.42e-09
BMP5	1.59207	0.570731	-1.48002	3.43e-20
BORCS5	1.64045	3.50377	1.09481	3.84e-17
BORCS6	3.5323	9.6205	1.44551	9e-24
BRCA1	0.893785	2.81547	1.65537	1.31e-12
BRCA2	0.177189	0.828616	2.22542	3.4e-19
BRD3	3.57671	8.03448	1.16757	4.68e-10
BRMS1	18.5448	50.3244	1.44024	2.79e-25
BRPF1	2.87771	6.39661	1.15238	1.41e-17
BRSK2	0.025149	0.479958	4.25435	7.3e-10
BUB1	0.196832	4.40008	4.48249	4.48e-27
BUB3	8.38097	20.6668	1.30213	1.69e-24
C12orf4	2.33741	5.04535	1.11004	1.21e-17
CAMK2G	3.19691	8.2754	1.37215	2.06e-22
CAPN1	23.8371	51.3135	1.10613	1.05e-16
CAPN2	12.2286	36.5025	1.57774	9.8e-18
CAPNS1	92.0841	215.211	1.22473	1.8e-24
CASP12	0.05769	0.261806	2.18212	1.95e-14
CASP2	2.05172	6.71169	1.70985	1.49e-20
CASP3	11.0475	24.691	1.16027	9.09e-18
CASP8	3.64337	8.29531	1.18702	1.66e-15
CASP8AP2	1.32546	2.89626	1.12769	3.92e-08
CAV1	11.7183	27.0904	1.20902	2.55e-10
CBL	1.4406	2.92072	1.01965	2.09e-06
CCDC80	1.26435	7.3697	2.54321	0.000855
CCN1	92.9548	40.0909	-1.21325	1.12e-12
CD151	51.6117	147.164	1.51165	9.59e-18
CD24	18.629	140.085	2.91068	5.13e-07
CD28	0.627306	1.27289	1.02087	1.54e-06
CD2AP	9.45602	20.2325	1.09737	3.45e-12
CD36	7.74994	20.4932	1.40289	0.010992
CD44	6.16686	16.6077	1.42924	0.021677
CD63	273.735	635.904	1.21603	7.25e-21
CD70	0.157054	0.951509	2.59896	4.4e-06
CDC25A	0.39484	3.29095	3.05916	8.5e-22
CDC25C	0.121562	4.40864	5.18056	2.23e-28
CDC37	45.9164	110.813	1.27105	2e-27
CDCA3	0.237772	4.81782	4.34073	1.46e-28
CDH3	0.065232	0.419523	2.68509	0.006995
CDK1	0.597391	12.9475	4.43786	5.78e-28
CDK11A	0.242607	0.497118	1.03496	2.7e-12
CDK2	4.78296	11.6159	1.28013	5.05e-14
CDK4	9.97139	30.3703	1.60679	1.52e-17
CDK5	7.12959	22.7472	1.67379	5.7e-28
CDK5R1	0.383077	1.71151	2.15957	6.45e-18
CDKN2A	0.409034	10.4401	4.67377	2.16e-25
CDKN2D	3.72423	8.02253	1.10711	1.55e-12
CDKN3	0.56485	15.5414	4.78211	9.24e-29
CDX2	0.071405	0.405002	2.50384	7.27e-11
CEMIP	0.219555	2.72177	3.63189	2.68e-14
CENPF	0.238174	7.13786	4.9054	3.54e-28
CGAS	0.610829	1.59451	1.38428	0.000222
CHEK2	2.07835	6.97159	1.74605	2.49e-17
CHGA	0.020215	6.84227	8.40292	5.06e-13
CHMP2A	87.3763	183.557	1.07092	7.28e-24
CHMP3	4.09786	9.39265	1.19666	9.06e-15
CHMP4A	0.150557	0.38763	1.36437	6.09e-11
CHMP4B	86.3482	176.515	1.03156	2.01e-19
CHMP4C	5.5814	14.83	1.40982	6.82e-16
CHMP6	10.5519	22.0569	1.06373	6.45e-21
CIRBP	32.8932	65.9192	1.00291	1.43e-18
CLDN18	0.016594	0.847066	5.67372	7.55e-07
CLEC16A	2.33771	5.68316	1.2816	4.69e-20
CLN3	0.042214	0.115571	1.45298	8.62e-14
CLTA	53.4028	132.653	1.31268	4.46e-24
CLTC	39.2182	79.3939	1.0175	2.19e-16
CLTCL1	0.986087	3.57579	1.85848	8.46e-20
CLTRN	14.0763	4.33108	-1.70047	4.85e-20
COA8	3.25282	6.98346	1.10225	1.07e-21
COL13A1	0.153229	0.307425	1.00455	0.025772
COL2A1	0.009667	10.8285	10.1295	1.09e-07
COL4A2	6.71992	36.7001	2.44927	7.28e-22
COPZ1	45.3133	99.3915	1.13319	7.04e-27
CPLX2	0.028929	25.5688	9.78766	4.54e-15
CREB3	28.819	58.6473	1.02504	4.33e-18
CREB3L1	0.664357	6.72374	3.33923	2.14e-06
CRYBA1	0.045488	0.122097	1.42445	6.5e-06
CS	13.3256	38.2277	1.52042	1.8e-22
CSF2	0.043457	0.111818	1.36347	0.007468
CSNK2A1	2.61097	6.02772	1.20703	4.38e-20
CTNNA1	34.652	83.8521	1.27491	3.74e-23
CTSA	21.5847	70.2185	1.70184	1.66e-25
CTSC	3.71162	10.1318	1.44877	3.53e-08
CTSH	17.2815	34.5749	1.0005	7.54e-09
CTSK	1.29235	9.12127	2.81924	7.77e-09
CTSV	0.090872	4.36154	5.58485	4.23e-12
CTTN	21.9646	59.8028	1.44503	8.48e-26
CUL2	7.82198	16.0328	1.03543	4.04e-17
CXCL12	80.9974	21.4434	-1.91734	3e-23
CXCL14	39.7584	6.85251	-2.53656	2.86e-26
CYB5R1	18.1092	49.8474	1.4608	1.07e-25
CYCS	26.7317	57.6692	1.10925	6.05e-18
CYP1B1	3.29673	16.5602	2.32861	0.000697
DAB2IP	4.96359	13.9555	1.49137	1.65e-14
DAP3	26.5666	75.1363	1.4999	8.01e-28
DAPK2	0.522531	2.54507	2.28411	1.79e-21
DAPK3	13.7079	31.2408	1.18843	2.28e-19
DAXX	17.1726	46.1861	1.42735	1.82e-24
DBH	24.0581	4.70397	-2.35457	5.47e-23
DBN1	2.88507	18.3574	2.66968	3.19e-16
DCAF7	12.6567	28.3554	1.16372	1.73e-15
DCC	0.005881	0.172527	4.87463	0.000358
DCN	46.8669	16.4391	-1.51144	5.04e-18
DDIAS	0.242293	1.37623	2.50589	2e-21
DDIT3	14.1078	44.5371	1.65851	1.3e-18
DDIT4	14.8183	36.4716	1.29939	1.01e-05
DDX47	0.099115	0.203354	1.03682	3.49e-05
DEDD	10.5778	28.4062	1.42516	2.06e-27
DEF8	5.07914	13.2154	1.37957	5.39e-24
DEPTOR	12.7163	28.3249	1.15539	2.51e-14
DHODH	41.1265	19.0539	-1.10998	1.32e-14
DIABLO	0.067446	0.188897	1.48579	1.55e-14
DIDO1	4.8855	10.4689	1.09953	1.09e-14
DLAT	8.01322	16.7	1.05939	2.86e-08
DNAJB6	3.85654	9.54353	1.30722	7.44e-26
DNAJC10	2.5077	6.88538	1.45717	9.32e-19
DNM1L	5.68692	13.8809	1.28738	3.21e-20
DNMT1	1.98711	8.4539	2.08894	1.81e-20
DPF2	3.2575	8.81588	1.43634	2.91e-24
DPP4	8.6707	18.7314	1.11124	7.9e-05
DRAM1	4.08353	10.1564	1.3145	1.55e-10
DRAM2	12.1886	26.3642	1.11305	1.48e-21
DUOX1	0.145309	1.44493	3.3138	1.85e-20
DUOX2	0.404502	15.6413	5.27307	0.036314
DYRK2	1.9127	5.53187	1.53216	1.5e-14
E2F1	1.08667	24.5656	4.49865	9.55e-28
E2F2	0.112219	1.66405	3.8903	1.85e-25
EDA2R	0.395619	1.42424	1.84801	5.66e-05
EDIL3	0.290527	3.94688	3.76397	7.34e-23
EEF1A2	2.51219	54.0705	4.42783	1.52e-08
EEF2K	4.28673	8.80739	1.03884	9.6e-15
EGF	0.011195	0.62201	5.79596	1.73e-06
EGLN2	0.227809	0.921657	2.0164	2.24e-17
EHMT2	3.20731	14.3209	2.15868	1.87e-27
ELAPOR1	0.190473	1.17173	2.62098	2.78e-08
ELAVL1	11.2237	23.1289	1.04315	1.21e-22
ELL3	0.007185	0.054493	2.92293	2.21e-13
EMC2	7.55928	19.3252	1.35416	7.01e-24
ENO1	205.29	508.901	1.30972	1.71e-14
EPHA2	39.3194	16.47	-1.2554	3.33e-11
ERBB3	24.2216	72.0743	1.57319	1.23e-21
ETV4	1.37659	18.6512	3.76009	5.61e-10
EXOC1	2.86445	5.88083	1.03776	3.96e-15
EXOC4	6.18681	13.6803	1.14483	6.75e-24
EXOC7	4.53387	10.8057	1.25298	1.25e-17
EYA1	0.004816	0.118632	4.62242	4.95e-07
EZH2	0.908231	8.75141	3.26838	6.1e-28
FABP4	2.70476	26.3946	3.28667	6.76e-10
FADD	1.61251	3.60401	1.1603	1.58e-10
FADS1	11.9379	34.8798	1.54685	7.09e-07
FADS2	25.1481	57.3996	1.19059	0.002856
FAF1	7.55309	16.2868	1.10856	2.65e-23
FAIM	2.04626	6.06767	1.56815	5.61e-18
FAIM2	0.045806	0.170655	1.89749	0.00074
FANCD2	0.285142	2.52686	3.14759	3.9e-25
FASN	68.5015	235.208	1.77973	2.54e-13
FASTK	24.8992	68.3772	1.45741	5.05e-27
FBLIM1	4.22348	19.5068	2.20748	5.01e-15
FBXL2	0.163669	0.550448	1.74983	1.81e-08
FER	0.811574	1.69022	1.05841	3.22e-07
FGFR3	16.7827	51.3117	1.61231	1.87e-07
FHIT	1.53724	4.76518	1.63219	6.42e-24
FIGNL1	1.13784	4.56541	2.00444	5.69e-20
FLCN	3.04442	6.51039	1.09658	7.69e-16
FLNA	20.6764	64.7586	1.64709	1.96e-06
FOXC2	0.104815	0.610876	2.54304	3.57e-12
FOXK1	1.16888	4.94393	2.08054	3.1e-24
FOXK2	3.90518	9.66247	1.307	1.45e-19
FTH1	46.8973	147.495	1.65308	2.68e-16
FTL	15843.6	34139.5	1.10754	2.95e-09
G6PD	3.312	38.7334	3.5478	3.01e-25
GAB2	2.5886	7.2144	1.47871	2.37e-15
GABARAP	0.126511	0.331847	1.39125	1.12e-14
GAPDH	475.52	1204.15	1.34044	2.75e-19
GATA2	0.726653	1.72589	1.248	2.05e-06
GBA	14.6676	65.8994	2.16763	2.14e-27
GDF2	20.1635	1.20237	-4.06779	1.47e-30
GGA1	5.99407	14.4781	1.27227	1.31e-23
GGA2	8.84641	20.6958	1.22617	8.85e-20
GGA3	4.11219	12.0407	1.54994	1.99e-24
GGCT	10.3581	28.6739	1.46898	4e-25
GJA1	5.10274	16.3398	1.67904	3.06e-11
GLA	2.90748	11.2602	1.95339	2.98e-25
GLB1	24.7513	50.7145	1.03489	2.66e-18
GLS	2.9339	11.364	1.95358	1.33e-12
GM2A	20.5514	50.0503	1.28414	1.61e-21
GNPTAB	3.1622	6.71115	1.08563	8.86e-13
GNS	36.6305	82.1107	1.16452	7.08e-19
GPAT4	9.89066	20.8407	1.07527	1.41e-13
GPR137	9.16497	23.3653	1.35016	5.96e-24
GPSM1	1.16583	7.80101	2.7423	4.94e-16
GRINA	211.345	488.567	1.20895	5.02e-20
GSDMA	0.222479	0.468117	1.0732	0.040007
GSDMB	3.55649	10.1542	1.51355	6.91e-15
GSDMC	0.023489	0.767887	5.03085	2.24e-19
GSDMD	34.2011	88.2146	1.36698	1.99e-23
GSDME	1.15557	3.43628	1.57224	0.00011
GSK3A	5.807	14.4133	1.31154	1.15e-27
GSTZ1	31.1422	12.1205	-1.36142	3.25e-20
HAX1	59.5695	144.046	1.27389	6.79e-26
HCAR1	0.022412	0.180897	3.01281	4.75e-08
HDAC1	25.4801	57.1712	1.16592	6.13e-19
HDGFL3	0.419302	0.930289	1.14969	0.00202
HELLS	0.242586	2.50607	3.36886	2.84e-24
HEXA	2.01258	5.36725	1.41514	1.27e-23
HEXB	37.4117	83.5635	1.15939	6.92e-21
HGF	6.68937	2.86047	-1.22562	9.96e-19
HGS	4.06036	14.1232	1.79838	7.5e-21
HIP1	5.84891	13.5219	1.20905	1.08e-12
HIP1R	9.72284	24.656	1.34249	4.24e-16
HMGB2	12.5903	60.5322	2.26539	6.34e-24
HOXA10	0.015632	1.52744	6.6105	1.47e-16
HRAS	11.6152	37.55	1.6928	9.82e-27
HRK	0.005833	0.109998	4.23708	0.014155
HSF1	14.1931	43.3159	1.60971	2.83e-25
HSP90AA1	185.573	426.18	1.19947	4.45e-19
HSP90B1	293.154	609.062	1.05493	1.27e-19
HSPA1A	60.6039	174.389	1.52483	4.64e-14
HSPA1B	26.8204	74.3314	1.47064	4.75e-09
HSPA5	287.519	669.283	1.21896	3.18e-20
HSPB1	186.228	946.947	2.34621	1.71e-24
HSPB8	3.74695	16.2606	2.11759	0.003512
HTRA2	7.11359	14.7959	1.05654	2.41e-20
HTRA3	1.63626	8.06331	2.30098	0.017162
HTT	4.57951	10.1728	1.15145	1.16e-19
HYAL2	12.9308	26.514	1.03594	1.59e-19
HYOU1	25.5561	67.8146	1.40793	1.4e-13
IDUA	2.83217	11.1611	1.9785	5.73e-26
IFI27L1	3.54175	11.7167	1.72603	2.15e-23
IFI27L2	4.3976	14.1356	1.68454	9.59e-09
IFNAR2	0.346588	0.74588	1.10572	7.68e-15
IFNGR2	17.9457	37.2011	1.05171	1.64e-10
IKBKE	1.30567	5.36358	2.03841	2.27e-12
IKBKG	2.79534	8.61971	1.62462	7.11e-15
IL12A	0.082439	0.348994	2.0818	4.35e-08
IL1A	0.029734	0.077533	1.38269	0.003577
IL1RAP	17.7097	8.23951	-1.10391	6.33e-14
IL6	1.81118	0.743772	-1.284	0.000185
IL6R	26.132	56.626	1.11565	4.96e-08
ILK	0.052927	0.143406	1.43804	3.01e-06
ING5	2.64182	7.19291	1.44504	5.24e-25
INTS2	1.28106	2.87339	1.16542	7.42e-10
IRF6	25.679	54.8176	1.09405	3.46e-08
IRF9	0.594616	1.38478	1.21963	1.21e-09
IRGM	0.028658	0.165903	2.53334	0.003116
ITGA2	0.535311	4.07181	2.92722	1.54e-14
ITGA3	1.68975	8.53376	2.33637	5.85e-05
ITGA5	16.4437	45.4623	1.46714	1.68e-14
ITGA6	6.0749	28.4785	2.22894	8.67e-24
ITGA8	0.409301	0.931389	1.18622	3.2e-05
ITGAM	2.16593	5.30216	1.29159	0.006291
ITGAV	8.75154	26.7045	1.60948	6.66e-10
ITGB4	1.79476	10.9557	2.60982	2.94e-11
ITGB5	32.2088	72.1133	1.16281	3.72e-16
ITM2C	32.8083	66.6321	1.02216	7.58e-05
ITPR1	0.52208	1.05116	1.00964	0.000154
IVNS1ABP	13.7523	27.9028	1.02073	1.49e-09
JAK3	1.68584	3.52876	1.06569	0.004665
KDM1A	9.33134	20.6605	1.14672	7.95e-21
KDM3A	2.93181	6.47096	1.14219	2.32e-13
KDM3B	7.33053	17.171	1.22799	8.42e-16
KDM5C	9.94596	22.1573	1.1556	3.25e-15
KIF18A	0.102694	2.10676	4.3586	7.15e-26
KIF20A	0.344823	9.10539	4.72279	2.39e-27
KITLG	0.943866	4.02704	2.09307	8.54e-13
KLHDC3	72.1272	168.265	1.22212	3.6e-23
KLHL22	4.05776	9.48116	1.22438	3.59e-21
KXD1	6.61512	16.649	1.33159	8.01e-28
LAMA3	0.735552	6.30365	3.09929	5.86e-13
LAMB3	5.00143	19.7151	1.97889	1.82e-05
LAMTOR1	33.4682	78.0511	1.22163	8.15e-26
LAMTOR2	69.9776	173.179	1.3073	1.85e-25
LAMTOR4	38.0111	101.342	1.41474	2.02e-23
LAMTOR5	20.5978	43.249	1.07017	1.87e-23
LAPTM4B	21.5224	119.73	2.47587	5.71e-17
LARP1	19.965	55.4945	1.47487	1.56e-23
LAT	0.024125	0.090593	1.90889	2.55e-13
LCN2	9.98738	378.142	5.24268	4.76e-11
LGALS1	117.17	327.327	1.48214	3.84e-11
LGALS3	32.1138	83.7911	1.3836	8.79e-07
LGALS8	8.10588	16.342	1.01154	9.72e-12
LGALS9	7.10506	14.6817	1.04711	0.000106
LIFR	11.3624	2.77458	-2.03393	3e-23
LIG3	1.65578	4.5017	1.44295	9.34e-24
LINC00618	0.035038	0.104025	1.56994	0.004484
LINC01833	0.000834	0.544826	9.35077	7.66e-11
LMO3	0.042577	0.158937	1.90032	2.4e-06
LTB4R2	0.142648	0.442024	1.63166	3.48e-09
LTF	0.642782	2.82964	2.13822	0.0229
LY96	13.3725	42.3077	1.66166	0.001293
LZTS1	0.606197	2.81801	2.21682	3.49e-17
MAD2L1	0.56281	4.93478	3.13226	1.99e-25
MAEL	0.104246	3.32875	4.99692	3.85e-06
MAGEA3	0.060186	17.6141	8.1931	0.000112
MALAT1	6.66714	21.3365	1.67818	1.16e-18
MAN2B1	13.4184	29.4438	1.13375	1.2e-14
MAP2K2	24.3369	65.9244	1.43767	2.58e-26
MAP3K1	3.70022	7.48449	1.01629	3.13e-08
MAP3K7	4.90175	9.99731	1.02824	3.18e-14
MAP6	0.364002	1.0032	1.46259	0.001171
MAPK11	2.19252	9.41468	2.10232	1.13e-20
MAPK3	9.60326	27.3327	1.50903	6.53e-26
MAPK7	2.10001	4.76564	1.18227	3.84e-15
MAPK8IP2	0.346631	5.46595	3.979	2.58e-19
MAPK9	4.99163	10.6751	1.09667	8.17e-19
MAPT	0.110669	1.61134	3.86394	1.85e-25
MAVS	5.78044	18.6259	1.68806	1.4e-24
MAZ	2.09117	7.65513	1.87211	2.64e-20
MCOLN1	8.35677	17.0726	1.03066	1.16e-17
MDM4	2.29782	7.04519	1.61637	3.27e-21
MEGF11	0.009565	0.044441	2.21606	1.89e-06
MELK	0.288535	7.726	4.7429	4.41e-28
MFF	9.21232	20.7702	1.17287	4.55e-25
MID2	2.61737	5.55524	1.08573	1.67e-09
MIOX	0.066082	2.103	4.99205	2.26e-12
MIR210	0.251924	0.960219	1.93038	0.000667
MIR324	0.590607	1.41087	1.25631	0.002234
MLLT1	14.6447	29.6119	1.0158	1.95e-16
MLLT11	1.0403	4.87043	2.22705	8.73e-06
MLST8	9.96603	22.4506	1.17167	1.48e-23
MMP1	0.356555	5.23734	3.87664	4.28e-10
MMP11	0.640924	17.4518	4.76708	6.42e-25
MMP3	0.110954	0.663672	2.58051	0.011822
MMP9	2.57264	18.1359	2.81753	1.32e-08
MNT	1.47532	3.11441	1.07793	6.29e-16
MNX1	0.009619	0.567627	5.88297	9.48e-05
MSH2	0.861354	3.92519	2.18809	5.51e-25
MSH6	4.51796	10.6163	1.23254	6.27e-15
MSX1	0.463023	3.59943	2.95861	3.66e-25
MT1G	3082.14	868.347	-1.82759	5.08e-23
MT3	0.033899	1.52181	5.4884	5.59e-05
MTA1	4.27863	9.44405	1.14226	6.67e-17
MTCH1	54.5915	131.62	1.26963	1.8e-23
MTDH	31.7368	65.1137	1.0368	6.81e-17
MTMR3	0.423587	1.13792	1.42567	1.57e-17
MTMR8	0.130615	0.343539	1.39515	0.000712
MUC4	0.036648	0.109191	1.57503	0.003416
MYB	0.106673	0.374433	1.81152	1.46e-08
MYBBP1A	8.27047	17.9714	1.11966	4.68e-17
MYCN	0.122606	2.88792	4.55793	7.82e-16
MYH14	15.8629	32.7867	1.04746	9.72e-12
MYH9	110.662	233.948	1.08003	9.55e-14
MYO5A	1.02078	2.76862	1.43949	2.81e-10
NACC2	5.56048	11.6877	1.07171	7.03e-16
NAGPA	3.86318	11.1076	1.52368	3.77e-26
NANOS3	0.064403	0.282282	2.13193	1.15e-06
NAPSA	0.078945	0.221731	1.4899	1.06e-12
NCK2	7.44278	20.9916	1.4959	0.000383
NCOA3	5.07735	10.8405	1.09428	7.9e-10
NDRG1	14.6259	61.9542	2.08268	7.74e-13
NDUFA13	0.248099	0.970525	1.96785	1.69e-26
NEAT1	11.7755	29.69	1.33419	7.92e-11
NEDD4L	1.62336	4.9116	1.59722	2.74e-20
NEU1	19.805	76.9028	1.95717	4.98e-28
NF2	3.98323	11.1549	1.48567	3.84e-24
NFATC4	0.57211	2.49467	2.12448	8.86e-14
NGFR	16.4557	7.34239	-1.16426	2.23e-16
NLE1	2.66417	8.00701	1.58758	5.14e-23
NLRP1	0.962187	2.5846	1.42555	2.04e-08
NOD1	0.67957	1.53547	1.17598	1.28e-10
NOL3	6.10711	18.9228	1.63156	1.04e-14
NONO	28.9865	71.632	1.30522	2.53e-21
NOS2	0.232772	1.08267	2.2176	4.3e-14
NOTCH1	4.19721	8.42193	1.00472	1.62e-05
NOTCH3	2.0151	15.7097	2.96273	4.23e-23
NOX1	0.37249	1.21545	1.70622	9.02e-17
NOX4	0.056216	0.702117	3.64266	1.84e-28
NOX5	0.007266	0.036136	2.31426	9.5e-07
NPC1	3.33065	9.72796	1.54634	2.29e-17
NPC2	35.6229	78.5884	1.14151	1.82e-16
NPRL2	8.16602	16.7763	1.03872	2.07e-25
NQO1	3.60949	158.864	5.45985	1.39e-17
NR4A1	21.612	8.31265	-1.37845	2.31e-12
NR4A2	13.3187	6.1387	-1.11744	4.61e-09
NR4A3	4.51627	1.5727	-1.52189	3.7e-12
NRAS	15.6468	36.0671	1.20481	7.8e-17
NRBP2	14.7915	46.2709	1.64534	1.48e-14
NTF3	3.70909	0.553506	-2.74439	7.4e-27
NUPR1	1.87084	8.8415	2.2406	8.81e-23
OGG1	2.20692	6.50964	1.56054	2.12e-24
OGT	7.69298	21.9878	1.51509	8.14e-21
ONECUT1	4.44685	10.2904	1.21044	7.1e-06
OPTN	32.2112	68.6422	1.09153	4.63e-17
OSBPL7	0.568728	1.88721	1.73044	6.14e-11
OTUB1	14.8096	30.611	1.04752	1.87e-22
P2RX4	4.04059	10.6087	1.3926	7.99e-15
PADI4	0.234117	0.085864	-1.4471	3.28e-12
PAK1	5.56026	14.7731	1.40975	1.13e-15
PAK4	7.42227	18.2964	1.30163	1.06e-18
PANX2	7.55463	20.6896	1.45347	0.001552
PARP1	8.13026	23.0228	1.50169	2.82e-22
PARP10	24.5993	53.273	1.11479	2.53e-14
PARP12	11.2191	23.4111	1.06124	6.84e-15
PARP15	0.417834	0.913396	1.12831	0.00106
PARP2	4.00751	11.0164	1.45887	2.42e-25
PBK	0.446392	9.32293	4.3844	8.49e-27
PCBP1	3.26881	6.73479	1.04287	1.16e-08
PCGF2	1.71275	6.32694	1.88519	3.56e-20
PCNA	38.984	148.178	1.92637	5.58e-25
PDCD10	8.49515	16.9978	1.00064	8.3e-17
PDCD5	22.0764	66.1872	1.58404	5.26e-28
PDCD6	0.243653	0.840921	1.78714	1.44e-19
PDGFB	3.59878	11.8434	1.7185	7.16e-19
PDGFRB	7.58564	30.0241	1.98478	4.04e-17
PDIA3	181.882	376.344	1.04905	2.71e-21
PDK1	1.3389	3.202	1.25793	3.72e-09
PDPK1	2.44103	5.59754	1.19731	3.25e-15
PEA15	31.0439	122.35	1.97864	8.15e-27
PEDS1	4.72439	11.7385	1.31305	2.33e-20
PELI3	1.9103	4.68711	1.2949	1.55e-13
PEX10	3.83392	7.89373	1.04189	2.13e-13
PEX2	9.58695	21.0869	1.1372	5.67e-23
PEX6	22.5232	53.0684	1.23644	1.82e-16
PGD	50.1448	108.543	1.1141	4.17e-11
PHF21A	1.7532	4.70875	1.42535	2.66e-18
PHIP	2.00082	4.64954	1.2165	7.47e-13
PHLDA2	9.41673	25.0831	1.41342	5.47e-06
PHLDA3	4.3902	18.3773	2.06557	6.33e-07
PIAS4	8.04173	17.8915	1.15369	6.3e-22
PIDD1	2.73543	8.20721	1.58512	1.59e-24
PIEZO1	6.70774	15.9669	1.25119	1.91e-15
PIH1D1	23.1883	50.9288	1.13508	5.4e-23
PIK3C2B	2.0501	7.01924	1.77562	1.63e-18
PIK3R2	0.004764	0.029824	2.64613	4.55e-11
PIK3R3	1.77234	4.72165	1.41363	1.23e-19
PIN1	10.3691	21.3936	1.04489	1.19e-22
PIP4K2B	8.72948	22.7644	1.38281	1.28e-22
PIP4K2C	11.6692	26.2988	1.1723	1.96e-17
PIP4P1	7.70782	18.9593	1.29851	4.55e-25
PIP5K1C	3.7226	10.4477	1.4888	9.95e-23
PIR	11.0597	35.4968	1.68237	5.09e-17
PITPNC1	3.53344	7.21116	1.02916	4.33e-12
PJVK	0.391908	0.839977	1.09983	7.59e-12
PLA2G6	1.16534	5.13084	2.13844	6.76e-25
PLAGL2	2.23338	5.99735	1.4251	1.43e-12
PLAT	2.09072	4.98599	1.25388	0.000491
PLAU	2.00679	9.81437	2.29001	2.23e-16
PLCG1	3.28111	11.631	1.82572	1.65e-21
PLEKHM2	12.1931	27.4883	1.17274	5.67e-19
PLG	976.99	470.801	-1.05323	9.8e-17
PLK1	0.287423	6.58515	4.51797	1.68e-27
PLSCR3	0.006371	0.017839	1.48541	0.000988
PML	3.75021	8.65756	1.20699	2.69e-18
PPARD	10.2388	23.4943	1.19826	2.7e-12
PPARG	5.12541	12.9122	1.33299	6.44e-12
PPIA	48.6426	130.757	1.42659	1.89e-28
PPM1F	2.36751	7.96102	1.74958	3.67e-26
PPP1CA	37.5841	81.4907	1.11651	6.5e-24
PPP2R1A	30.6153	73.2436	1.25845	1.15e-24
PPP2R5A	34.1582	79.1321	1.21203	7e-21
PPT1	24.4317	52.4905	1.1033	2.59e-11
PPT2	4.05244	9.49267	1.22802	5.56e-12
PRDX1	194.566	391.189	1.00761	8.22e-14
PRELID1	17.2074	37.3825	1.11933	1.85e-22
PRKAA2	0.742102	4.80931	2.69614	1.74e-10
PRKAB1	6.97082	14.6286	1.06939	4.76e-21
PRKAB2	15.0831	41.2458	1.45132	2.19e-16
PRKAG1	13.2432	27.4929	1.05381	1.59e-23
PRKAG3	0.035369	0.083254	1.23504	0.000196
PRKCA	3.59088	11.1828	1.63887	6.06e-19
PRKCD	5.86377	17.2843	1.55956	2.35e-16
PRKCI	3.78415	8.48815	1.16548	1.36e-12
PRKD1	0.714046	2.21248	1.63157	0.000253
PRKDC	6.33339	20.3968	1.68729	8.56e-20
PRKN	0.468697	0.959504	1.03363	0.003997
PRPF4B	6.76691	14.8823	1.13703	5.57e-15
PSMD10	12.7371	36.3937	1.51465	3.75e-25
PSME3	16.0586	40.1207	1.321	7.16e-23
PTGS2	1.8265	0.627442	-1.54153	2.26e-15
PTK2	5.77077	16.2454	1.49319	1.38e-22
PTPMT1	0.61217	1.23305	1.01022	4.02e-18
PTRH2	6.73845	15.7239	1.22247	5.96e-23
PVT1	0.075007	0.592939	2.98279	1.79e-21
PXN	3.48068	7.78944	1.16215	3e-22
PYCARD	6.20062	20.9842	1.75882	2.92e-07
QARS1	34.3222	90.3352	1.39615	1.57e-27
RAB34	4.07658	19.3265	2.24515	0.000123
RAB3A	1.70682	5.36074	1.65112	3.4e-19
RAB3GAP2	3.89529	9.15175	1.23232	1.67e-18
RAC1	91.6	184.876	1.01314	1.32e-21
RAC3	9.5712	31.486	1.71794	9.28e-14
RACK1	182.01	392.103	1.10722	1.15e-19
RAD9A	2.16657	7.54288	1.7997	1.92e-25
RB1CC1	9.83883	21.8472	1.15089	1.44e-14
RBCK1	22.5196	66.9298	1.57146	6.85e-25
RBFOX2	6.11479	13.8942	1.1841	2.09e-15
RET	1.9877	0.761993	-1.38325	1.4e-14
RETREG1	26.3968	8.90697	-1.56736	3.38e-17
RHEB	18.0706	46.3042	1.3575	6.1e-25
RHOA	89.7104	179.585	1.00132	2.5e-22
RHOC	30.995	79.0512	1.35075	1.92e-20
RHOQ	4.09416	9.56513	1.22422	9.16e-12
RHOT2	14.2103	32.7755	1.20568	2.26e-24
RIPK2	6.14993	16.0285	1.382	2.59e-13
RNF152	16.8822	8.18802	-1.04392	1.22e-12
RNF183	0.018017	0.298998	4.05267	6.24e-10
RNF31	0.034686	0.155679	2.16615	1.84e-19
RNF34	4.47214	10.7429	1.26434	2.88e-19
RPL8	552.91	1981.01	1.84112	5.67e-23
RPS3	125.862	306.511	1.28409	1.11e-18
RPS7	87.9775	222.564	1.33902	3.35e-23
RPTOR	3.47408	9.41523	1.43836	1.27e-23
RRAGB	3.19286	7.63991	1.25871	2.47e-17
RRAGC	3.97926	8.6924	1.12725	1.01e-18
RRAGD	5.34768	18.5594	1.79516	1.53e-17
RRM2	0.704024	10.4477	3.89142	2.29e-26
RTKN2	0.04438	0.598999	3.75458	2.82e-19
RTL10	1.60596	6.27882	1.96706	4.24e-27
RUBCN	0.417395	0.86194	1.04617	2.62e-06
RUFY4	0.079702	0.305843	1.94011	3.89e-08
S100A11	98.3012	360.932	1.87645	2.7e-06
S100A13	4.4779	12.1974	1.44568	7.14e-08
S100A4	27.525	66.8105	1.27933	3.22e-05
SBSN	0.2453	0.621806	1.34191	0.000172
SCG2	0.022306	0.48689	4.4481	3.72e-15
SCRIB	10.1046	43.7166	2.11317	2.68e-26
SELENOS	22.4127	46.5036	1.05303	1.42e-19
SEMA7A	2.02634	7.8896	1.96108	2.85e-12
SENP1	1.8487	4.60088	1.3154	2.63e-17
SERPINE1	344.346	134.593	-1.35525	3.88e-10
SFN	3.07299	72.7422	4.56508	1.38e-16
SFRP1	2.80187	1.0806	-1.37456	9.12e-21
SFRP2	0.433523	3.55489	3.03562	0.010575
SGSH	4.41922	10.6439	1.26816	4.14e-21
SHARPIN	25.9668	83.2655	1.68105	1.49e-27
SHC1	21.4741	69.984	1.70442	2.87e-20
SIRT6	6.33003	16.5948	1.39044	2.41e-24
SKP2	1.35172	4.00459	1.56686	1.96e-13
SLC17A5	14.6331	34.8658	1.25258	2.01e-14
SLC1A5	6.60321	24.5352	1.89361	0.00101
SLC2A1	1.32926	5.69558	2.09922	6.44e-06
SLC35F6	20.3877	53.2919	1.38621	2.65e-23
SLC38A1	3.42725	13.0999	1.93443	1.1e-05
SLC38A9	2.76854	5.76284	1.05766	1.8e-19
SLC39A6	9.9405	24.1734	1.28203	1.67e-11
SLC39A7	66.5389	202.807	1.60784	3.3e-25
SLC7A11	0.076848	2.60741	5.08447	4.99e-20
SLC9A3R1	142.869	312.635	1.12979	1.35e-17
SMAD3	6.81936	16.3774	1.26399	4.12e-13
SMARCE1	0.368357	0.816639	1.1486	5.36e-15
SMCR8	2.37711	6.10957	1.36186	2.59e-13
SMG9	2.14638	8.48371	1.98279	2.42e-28
SNAI2	3.13567	11.6983	1.89946	5.13e-08
SNAPIN	19.9739	55.8227	1.48273	1.64e-27
SNCG	3.17028	56.951	4.16704	1.09e-20
SNRNP70	29.2831	87.2091	1.57441	2.79e-26
SNX16	1.50579	3.04489	1.01587	1.73e-12
SNX32	0.051311	0.170592	1.73321	1.13e-13
SOGA1	0.727334	3.84824	2.40351	1.26e-21
SOGA3	0.006768	0.018363	1.44013	0.019498
SORT1	4.46471	17.8375	1.99828	1.09e-17
SOX2	0.046737	1.36067	4.86359	0.000714
SPHK1	1.96042	15.9123	3.02091	2.69e-05
SPINK1	63.0752	686.772	3.44469	2.48e-07
SPP1	24.0693	897.168	5.22011	7.8e-08
SQLE	12.5347	67.4963	2.42889	1.01e-18
SQSTM1	55.3188	206.342	1.89919	1.24e-16
SRC	3.86144	15.7715	2.03011	5.48e-11
SREBF2	24.5754	64.3705	1.38918	1.78e-17
SSTR3	0.017829	0.248772	3.80252	0.000136
ST20	0.288223	1.07444	1.89833	1.19e-17
STEAP3	118.809	59.1366	-1.00653	2.13e-17
STIM1	18.0677	36.4168	1.01119	7.39e-16
STK24	3.3746	6.87485	1.02661	4.31e-07
STK25	10.9809	26.7399	1.284	3.52e-25
STK3	2.01122	4.8037	1.25607	5.81e-21
STX4	12.3917	30.0614	1.27854	8.26e-26
STXBP1	1.06842	2.89865	1.43989	1.17e-07
STYXL1	18.0411	37.4201	1.05253	8.09e-16
SUPT5H	17.5162	40.6749	1.21545	1.75e-25
SUV39H1	4.00999	13.1645	1.71498	5.81e-26
SVIP	4.35963	9.09526	1.06091	2.17e-15
TAF9	15.7447	40.4134	1.35996	4.49e-23
TBC1D14	2.34366	4.93149	1.07326	2.81e-05
TCIRG1	18.5976	51.4705	1.46863	5.42e-17
TDGF1	1.00216	8.8697	3.14577	0.000102
TEAD2	3.28312	16.1555	2.29889	2.95e-15
TEAD3	8.07634	21.6985	1.42582	2.03e-20
TEAD4	2.44447	7.53625	1.62432	1.1e-08
TERT	0.003798	2.83549	9.5442	5.93e-26
TFAP2A	0.078496	0.735682	3.22839	1.29e-06
TFDP1	14.6311	29.8854	1.0304	1.54e-06
TFPT	8.27496	20.6314	1.31801	4.15e-22
TFRC	9.86041	32.9051	1.73859	7.88e-17
TGFB1	13.4036	37.6234	1.48902	0.000383
TGFB2	0.525288	2.45281	2.22325	3.01e-05
THY1	1.64123	15.6434	3.25271	6.09e-27
TIMM50	9.94741	23.911	1.26528	1.9e-27
TIMM9	13.3716	30.42	1.18585	4.61e-23
TIRAP	1.75313	3.53502	1.01178	7.92e-12
TLE1	22.4613	49.3298	1.13502	1.56e-16
TLK2	2.93111	6.29172	1.10201	2.33e-21
TMEM109	49.9139	106.34	1.09118	7.16e-19
TMEM117	1.46502	3.7502	1.35605	8.01e-16
TMEM14A	61.2693	147.786	1.27027	1.16e-15
TMEM150A	15.2005	31.2397	1.03926	1.51e-18
TMEM150B	2.18418	18.2197	3.06033	2.71e-17
TMEM161A	19.4988	46.2071	1.24473	1.68e-23
TMEM39A	4.77616	10.2382	1.10004	3.76e-17
TNFRSF25	0.849842	3.94244	2.21382	7.45e-22
TOR2A	4.96979	9.98713	1.00689	6.34e-19
TP53BP2	11.7003	29.0782	1.3134	6.57e-14
TP63	0.085252	0.368217	2.11075	0.000713
TP73	0.075382	1.44603	4.26173	2.15e-23
TPCN1	6.54599	18.539	1.50188	6.23e-21
TPCN2	1.96601	4.55923	1.21352	4.44e-08
TPM1	8.43187	20.8125	1.30352	3.37e-13
TRADD	11.7421	24.6198	1.06813	9.02e-19
TRAF1	2.33326	5.80434	1.31479	6.45e-15
TRAF2	5.68338	22.1839	1.96469	1.12e-27
TRAF5	0.496042	2.54003	2.35631	3.01e-21
TRAF7	15.6483	39.5315	1.33699	3.48e-19
TREM2	3.25039	15.7541	2.27705	8.98e-14
TRIB2	5.76499	18.5815	1.68848	6.76e-10
TRIB3	40.8649	82.0292	1.00528	1.65e-06
TRIM27	11.0652	27.5146	1.31418	9.91e-25
TRIM31	1.08678	8.23166	2.92112	1.32e-11
TRIM32	2.6916	6.5804	1.28971	6.27e-17
TRIM34	0.008782	0.036577	2.05826	1.72e-06
TRIM39	2.79951	7.37608	1.39768	1.12e-26
TRIM46	0.070588	0.434385	2.62148	6e-15
TRIM6	0.366563	1.61452	2.13898	1.28e-08
TRIM65	3.19402	11.611	1.86205	2.75e-25
TRIM68	2.94835	6.22309	1.07772	1.59e-12
TSC1	1.07692	3.5292	1.71243	5.46e-24
TSC2	3.82326	9.5436	1.31973	4.65e-21
TSPO	44.8772	106.778	1.25056	3.2e-07
TUBB3	0.00767	0.082477	3.42665	3.97e-06
TWIST1	0.162393	1.37206	3.07878	0.000832
TXNDC12	1.9998	4.08635	1.03096	2.14e-11
TYK2	12.4911	28.1284	1.17112	2.82e-22
TYRO3	0.534809	3.1968	2.57953	2.25e-07
UACA	4.12495	8.68091	1.07347	1.49e-13
UBE2C	1.19848	39.9903	5.06037	4.65e-28
UBQLN4	10.3778	34.4617	1.73149	1.85e-24
UCHL1	0.44362	22.4361	5.66035	1.25e-08
UFC1	36.4871	107.335	1.55666	1.66e-27
ULK1	11.6965	24.4575	1.0642	2.37e-16
UNC5B	2.24675	6.94794	1.62875	2.34e-07
USP11	10.6664	23.1112	1.11551	2.57e-17
USP21	3.18731	12.9532	2.0229	6.86e-27
USP35	1.93906	5.51562	1.50816	6.48e-19
USP36	5.12534	11.9637	1.22295	6.7e-19
VDAC1	113.358	227.689	1.00618	1.04e-21
VDAC2	20.731	42.8444	1.04732	2.36e-20
VEGFA	14.5824	29.1813	1.00082	3.8e-09
VPS33A	2.04697	6.20083	1.59897	1.98e-27
VPS33B	0.703806	1.73509	1.30176	1.06e-22
VPS35	8.60927	18.5542	1.10778	2.66e-17
WASH3P	1.6286	5.07766	1.64053	6.18e-24
WASHC1	2.11817	5.95421	1.49109	5.33e-22
WDR24	5.63991	11.7174	1.0549	4.06e-18
WDR35	1.20565	2.49491	1.04918	4.73e-08
WDR41	3.81096	7.73668	1.02156	2.35e-16
YWHAG	55.4312	113.807	1.03781	1e-17
YWHAH	43.4366	99.2719	1.19247	4.4e-19
YWHAQ	62.2023	125.652	1.01439	3.7e-12
YWHAZ	41.3523	113.772	1.46011	1.17e-17
YY1AP1	6.51067	16.8312	1.37026	6.38e-18
ZC3HC1	7.72675	16.0875	1.05801	4.3e-24
ZFAS1	1.04833	3.92594	1.90495	2.11e-19
ZFP36	439.38	168.628	-1.38163	1.07e-15
ZKSCAN3	1.05232	5.0118	2.25175	5.25e-24
ZMPSTE24	21.5388	43.9592	1.02922	1.4e-18
ZNF205	4.00098	11.3461	1.50377	3.34e-25
ZNF304	1.66598	3.58152	1.1042	4.12e-09
ZNF385A	5.79796	13.037	1.169	2.32e-07

## Sheet: Table S7
Univariate Cox regression analysis of 757 DEGs of PCD in TCGA-LIHC dataset
Gene	HR	HR.95L	HR.95H	pValue
ADRA1A	0.821247	0.701084	0.962004	0.0146915
FABP4	0.90557	0.820803	0.999093	0.0479209
SPINK1	1.05153	1.00321	1.10218	0.0363014
NQO1	1.0964	1.03455	1.16196	0.00189441
CD24	1.10902	1.03013	1.19396	0.00598867
MAGEA3	1.11059	1.04109	1.18474	0.00146765
SPHK1	1.11087	1.02016	1.20966	0.0155587
MMP9	1.12826	1.03088	1.23484	0.00878659
SPP1	1.13247	1.07556	1.19238	2.25638e-06
ITGA3	1.13616	1.01322	1.27401	0.0289075
SFN	1.14243	1.0634	1.22734	0.000271963
SQLE	1.14755	1.00625	1.30868	0.0400761
ETV4	1.16286	1.06835	1.26573	0.000485642
DBN1	1.18053	1.04894	1.32862	0.00591658
HSPB1	1.18176	1.01606	1.37448	0.0302584
PRKAA2	1.18432	1.04076	1.34769	0.0102905
ITGA2	1.19703	1.03922	1.3788	0.0126554
SRC	1.19924	1.05012	1.36953	0.00732223
TREM2	1.19972	1.07313	1.34125	0.00137203
CDKN2A	1.20518	1.07127	1.35585	0.00190011
CHGA	1.21551	1.08306	1.36416	0.000914972
TEAD2	1.21644	1.06384	1.39094	0.00417275
E2F1	1.22737	1.09285	1.37844	0.000541742
TYRO3	1.23791	1.08747	1.40916	0.00124466
TFAP2A	1.24217	1.01045	1.52702	0.0395304
CDKN3	1.26369	1.11231	1.43567	0.000324436
MYCN	1.26665	1.1128	1.44176	0.000346732
TRAF5	1.26947	1.03442	1.55794	0.0223806
MT3	1.27111	1.1081	1.4581	0.000613066
UBE2C	1.28123	1.14663	1.43162	1.20784e-05
ZKSCAN3	1.28783	1.05505	1.57197	0.0128924
IKBKE	1.29354	1.11241	1.50417	0.00082579
NDRG1	1.29909	1.14607	1.47253	4.27147e-05
LAPTM4B	1.30405	1.15159	1.47669	2.85237e-05
SCRIB	1.30584	1.06436	1.60212	0.0105341
HMGB2	1.30718	1.11979	1.52593	0.000690931
CTSV	1.30949	1.16893	1.46695	3.25358e-06
LINC01833	1.31095	1.07323	1.60132	0.00799421
AKR1C3	1.31388	1.11131	1.55339	0.00139711
CENPF	1.31494	1.15124	1.50192	5.4337e-05
BIRC5	1.31884	1.17387	1.4817	3.18859e-06
SLC7A11	1.3263	1.17489	1.49723	4.97445e-06
ATP6V0D2	1.33237	1.10944	1.60009	0.00212849
CDK1	1.34217	1.17999	1.52665	7.51099e-06
EGF	1.34219	1.1003	1.63725	0.00369988
DNMT1	1.34639	1.13084	1.60303	0.00083368
TRIM6	1.34688	1.10472	1.64213	0.00323162
KITLG	1.35003	1.14127	1.59698	0.000462282
HELLS	1.36925	1.15197	1.62752	0.00036425
GSDMC	1.37196	1.11929	1.68167	0.00232606
SOGA1	1.37388	1.13287	1.66616	0.00124818
MMP1	1.38154	1.22516	1.55789	1.34155e-07
RRM2	1.38222	1.19556	1.59802	1.22503e-05
PBK	1.38288	1.21303	1.57651	1.24491e-06
RNF183	1.38297	1.01074	1.89227	0.042687
G6PD	1.38553	1.24789	1.53836	1.00822e-09
MELK	1.38568	1.2076	1.59001	3.35503e-06
CDC25C	1.39469	1.19686	1.62522	2.02212e-05
GBA	1.42064	1.15857	1.74198	0.000738954
SLC2A1	1.42259	1.25355	1.61443	4.72826e-08
EHMT2	1.43369	1.16136	1.76987	0.000802934
CDX2	1.43812	1.14524	1.80591	0.00176534
PLK1	1.43953	1.25308	1.65374	2.63881e-07
FIGNL1	1.43999	1.17091	1.7709	0.00055036
CDC25A	1.44837	1.22626	1.71071	1.29206e-05
MAD2L1	1.45841	1.2359	1.72098	7.91531e-06
BUB1	1.45953	1.25023	1.70385	1.68483e-06
FANCD2	1.46572	1.20718	1.77963	0.000112635
KIF20A	1.46693	1.27667	1.68556	6.44677e-08
CDCA3	1.46919	1.25423	1.72098	1.87342e-06
BRSK2	1.47843	1.1699	1.86834	0.0010607
USP21	1.52444	1.2056	1.9276	0.000428711
BRCA2	1.52719	1.12533	2.07255	0.00657068
MAPT	1.54051	1.27073	1.86756	1.08649e-05
PVT1	1.54893	1.11441	2.15289	0.00919315
CDK5R1	1.55421	1.22136	1.97777	0.00033558
EZH2	1.56643	1.31504	1.86589	4.94891e-07
E2F2	1.58073	1.29004	1.93692	1.00423e-05
ATP6V1C2	1.59681	1.08583	2.34826	0.0173859
FOXK1	1.60178	1.28469	1.99714	2.84236e-05
KIF18A	1.621	1.3613	1.93024	5.88155e-08
MSH2	1.72713	1.35894	2.19507	7.92202e-06
RTKN2	1.75521	1.33571	2.30646	5.4108e-05
AIRE	1.81216	1.01052	3.24973	0.0460349
DDIAS	1.81392	1.40961	2.33419	3.68729e-06
HCAR1	1.87829	1.21798	2.89656	0.00434148
IL12A	1.98158	1.36946	2.8673	0.000285798

## Sheet: Table S8
The core genes of PCDI
Species	Gene Description	Gene Symbol	Gene Ensembl
Homo sapiens	Glucosylceramidase Beta	GBA	ENSG00000177628
Homo sapiens	Glucose-6-Phosphate Dehydrogenase	G6PD	ENSG00000160211
Homo sapiens	ETS Variant Transcription Factor 4	ETV4	ENSG00000175832
Homo sapiens	Kinesin Family Member 20A	KIF20A	ENSG00000112984
Homo sapiens	Lysosomal Protein Transmembrane 4 Beta	LAPTM4B	ENSG00000104341
Homo sapiens	Solute Carrier Family 2 Member 1	SLC2A1	ENSG00000117394
Homo sapiens	TNF Receptor Associated Factor 5	TRAF5	ENSG00000082512

## Sheet: Table S9
Summary of correlation coefficient for expressions of ICG and PCDI score
Gene	Type	Correlation	P value
CD47	Ligand	0.29	1.2e-08
CD276	Ligand	0.29	1.6e-08
TNFRSF4	Receptor	0.28	6.1e-08
BTN2A1	Ligand	0.27	1.5e-07
TNFSF4	Ligand	0.26	7.1e-07
TNFSF9	Ligand	0.25	1.1e-06
CD80	Ligand	0.2	0.00011
LGALS9	Ligand	0.2	0.00015
SIRPA	Receptor	0.2	0.00011
TNFRSF14	Ligand	0.19	0.00027
TNFRSF18	Receptor	0.19	0.00029
TNFSF18	Ligand	0.19	0.00037
HAVCR2	Receptor	0.18	0.00059
VTCN1	Ligand	0.18	0.00056
CD209	Ligand	0.17	0.00097
PVR	Ligand	0.17	0.0011
BTN2A2	Ligand	0.16	0.0025
CD86	Ligand	0.15	0.0041
TNFRSF9	Receptor	0.15	0.0042
CTLA4	Receptor	0.11	0.041
BTLA	Receptor	-0.11	0.031
CD226	Receptor	-0.14	0.0068
CD40LG	Ligand	-0.15	0.0038
TDO2	Ligand	-0.2	0.00013
BTNL9	Ligand	-0.36	1.6e-12

## Sheet: Table S10
Summary of correlation coefficient for expressions of CRRG and PCDI score
Gene	Correlation	P value
BIRC5	0.51	<2.20E−16
TOP2A	0.46	<2.20E−16
BRCA1	0.4	7.9e-16
NRAS	0.4	3.5e-15
XRCC1	0.37	2e-13
ABCC1	0.36	1.6e-12
CDKN2A	0.36	1.2e-12
TYMS	0.36	7.9e-13
SMAD2	0.35	6e-12
BRCA2	0.34	2.7e-11
ERCC1	0.33	5.9e-11
LMNA	0.33	6.7e-11
PTPN1	0.33	1e-10
BAX	0.32	5.4e-10
CASPASE-8	0.31	1.8e-09
TOP1	0.31	1.7e-09
MTHFR	0.3	4.2e-09
ABL1	0.28	7.6e-08
CD24	0.28	3.2e-08
PPARG	0.27	1.5e-07
VEGFA	0.27	1.1e-07
WFS1	0.27	1.1e-07
BRAF	0.25	1e-06
HIF1A	0.25	1.1e-06
KRAS	0.24	2.2e-06
MVP	0.24	4.1e-06
PIK3CA	0.24	3e-06
ABCC4	0.22	1.7e-05
ABCC8	0.22	2.1e-05
GNAS	0.22	1.8e-05
ATM	0.21	6.1e-05
BCL2L1	0.21	5.6e-05
CASPASE-3	0.21	4.7e-05
DHFR	0.21	6.6e-05
PDE4D	0.21	3.5e-05
VDR	0.21	5.7e-05
PRKAR1A	0.2	0.00011
MTOR	0.19	0.00022
MCL1	0.18	0.0005
MYC	0.18	0.00076
SMAD4	0.18	0.00058
TGFB1	0.18	0.00054
WT1	0.18	0.00049
ALK	0.17	0.0014
SOX2	0.16	0.0026
HNF1A	0.15	0.0031
HNF1B	0.15	0.0053
CD44	0.14	0.0096
INFA1	0.14	0.0081
STAT3	0.14	0.0095
AKT2	0.13	0.011
CAV1	0.13	0.016
KIT	0.13	0.016
LEP	0.13	0.015
TCF7L2	0.13	0.013
TP53	0.13	0.01
IGF1R	0.12	0.021
ABCC3	0.11	0.04
IL-10	0.11	0.038
KRT19	0.11	0.035
AKT1	0.1	0.047
PIK3R1	-0.15	0.0036
IGF1	-0.17	0.00094
GCK	-0.18	0.00046
FLT3	-0.19	0.00037
AR	-0.21	6.8e-05
MGMT	-0.24	3.4e-06
ESR1	-0.34	3.3e-11

[truncated: 2 more sheets: Table S11, Table S12]
